# Supplementary material for: Parameterization of Biomechanical Variables through Inertial Measurement Units (IMUs) in Occasional Healthy Runners
Source: Sensors (Basel). 2024 Mar 29;24(7):2191. doi: 10.3390/s24072191 (PMC11014260; doi:10.3390/s24072191)
Supplement: Supplementary file 1 [file sensors-24-02191-s001.zip]

Archive with 4 entries (4 files):
- Supplementary Data S1. Flow Chart of Parameterization.pdf
- Supplementary Data S2. Table of Variables.pdf
- Supplementary Data S3. Correlations Matrix.pdf
- Supplementary Data S4. Pairwise comparation.pdf
